# Supplementary material for: A new mark-recapture approach for abundance estimation of social species
Source: PLoS One. 2018 Dec 20;13(12):e0208726. doi: 10.1371/journal.pone.0208726 (PMC6301682; doi:10.1371/journal.pone.0208726)
Supplement: S2 Script — (TXT) [file pone.0208726.s002.txt]

#### Supplement S2 of "A New Mark-Recapture Approach for Abundance Estimation of Social Species"
#### Hickey, J., Sollmann, R., PlosOne

#### JAGS code to fit conventional (One-Step) closed capture-recapture model
#### p is individual detection probability
#### psi.i is data augmentation parameter
#### M is total size of augmented observation matrix, provided as data
#### p.eff sets p to zero for augmented individuals estimated not to be part of the population
#### z is individual indicator variable, determining whether individual is part of the population (z=1)
####                                                                                       or not (z=0)
#### K is number of sampling occasions
#### obs is (augmented) individual by occasion matrix of detection histories, provided as data
#### N is total number of individuals
#### when fitting model, N and p should be monitored

model{

##uninformative priors
p~dunif(0,1)  
psi.i~dunif(0,1)  

   for (i in 1:M){ #M is
	p.eff[i]<-z[i]*p
	z[i]~dbern(psi.i)

	   for (k in 1:K){  
	      obs[i,k]~dbern(p.eff[i])
           }
   }

N<-sum(z[1:M])  

}
