# Supplementary material for: A new mark-recapture approach for abundance estimation of social species
Source: PLoS One. 2018 Dec 20;13(12):e0208726. doi: 10.1371/journal.pone.0208726 (PMC6301682; doi:10.1371/journal.pone.0208726)
Supplement: S3 Script — (TXT) [file pone.0208726.s003.txt]

#### Supplement S3 of "A New Mark-Recapture Approach for Abundance Estimation of Social Species"
#### Hickey, J., Sollmann, R., PlosOne

#### JAGS code to fit Two-Step closed capture-recapture model
#### p.g is group detection probability
#### p.ind is individual detection probability
#### lam is average group size
#### psi is data augmentation parameter for number of groups
#### M is total size of augmented observation matrix, provided as data
#### z.g is indicator variable, determining whether group is part of the population (z.g=1)
####                                                                         or not (z.g=0)
#### p.g.eff sets p.g to zero for augmented groups estimated not to be part of the population
#### K is number of sampling occasions for groups (sweeps in this manuscript)
#### obs is (augmented) group by occasion matrix of group detection histories, provided as data
#### group.N is group size
#### Ngroups is total number of groups in the population
#### g.obs is total number of observed groups, provided as data
#### p.i.eff is individual detection probability conditional on group detection 
#### 					(p.i.eff = 0 when group was not observed)
#### pmat is matrix that holds multinomial cell probabilities for all possible detection histories
#### 		including all-0 histories. This piece of code will need to be modified for other data sets
#### 		depending on the number of occasions. The present data set has two sweeps.
#### 		On each sweep, an individual can be caught 0, 1, 2 or 3 times; pmat therefore has 4 rows and columns
#### 		to hold all possible combinations of these numbers. 
#### Kn is the total number of possible observations in a sweep, here, 4 (0,1,2, or 3); provided as data
#### nposs is the number of times a given detection history can arise (e.g., "01" means "detected 0 times in first sweep
#### 		and once in second sweep"; the single detection in sweep two could have happened in "nest" 1, 2, or 3, so "nposs"
#### 		for this particular detection history is 3; and so forth. Provided as data.
#### pvec is a vector version of pmat, holding probabilities for observable detection histories (i.e., all but all-zero)		
#### 		in the following order:	01,02,03,10,11,12,13,20,21,22,23,30,31,32,33
#### 		pvec has a row for each group, because effective individual detection probability depends on group detection.
#### 		Care must be taken to construct this vector in the same order as the data are provided to the model!
#### 		Most studies will likely not have this nested detection structure and thus, need to adjust calculating cell
#### 		probabilities and converting them to a vector (if necessary)
#### p.star is probability that an individual is detected at least once
#### pmeff conditions probabilities in pvec on detection (i.e., divides by probability of being detected at least once)
#### poss.hist is total possible number of observable detection histories, here 15; provided as data
#### obsvec is table with observed frequencies of detection histories for each group (one row per group); care must be taken to 
#### 		provide frequencies in the order corresponding to pvec/pmeff! Provided as data.
#### n is total number of individuals observed per group. Provided as data.
#### Ntotal is total population size

#### when fitting model, lam, Ngroups, Ntotal, p.g and p.i should be monitored

model{

##uninformative priors
p.g~dunif(0,1)  
p.ind~dunif(0,1)  
psi~dunif(0,1)  
lam~dunif(0,30)   

##model for group level detections

   for (i in 1:M){ 
	z.g[i]~dbern(psi)
	p.g.eff[i]<-z.g[i]*p.g  

	   for (k in 1:K){  
	      obs[i,k]~dbern(p.g.eff[i])
           }

	group.N[i]~dpois(lam)T(1,)  ## zero-truncated because group size must be at least 1
   }

Ngroups<-sum(z.g[1:M])  #total number of groups

###model for group size

   for (i in 1:g.obs){ 
	p.i.eff[i,1]<- p.ind*obs[i,1]   
	p.i.eff[i,2]<- p.ind*obs[i,2]   

		for (k in 1:(Kn+1)){
  			for (j in 1:(Kn+1)){
    			pmat[i,k,j]<- p.i.eff[i,1]^(k-1) * (1-p.i.eff[i,1])^(Kn-(k-1)) * nposs[k]*
                		      p.i.eff[i,2]^(j-1) * (1-p.i.eff[i,2])^(Kn-(j-1)) * nposs[j]
  			}
  		pvec[i, ((k-1)*(Kn+1)+1):((k-1)*(Kn+1)+(Kn+1))]<-pmat[i,k,]
		}

	 p.star[i]<-(1-pvec[i,1])  

		for (xx in 1:poss.hist){
			pmeff[i,xx]<-pvec[i, (xx+1)]/p.star[i]  
		}

	obsvec[i,]~dmulti(pmeff[i,], n[i])

        n[i]~dbinom(p.star[i], group.N[i])T(1,) ##zero-truncated because at least one individual is observed

   }

Ntotal<-sum(group.N[1:M]*z.g[1:M])

}
