# Supplementary material for: A new mark-recapture approach for abundance estimation of social species
Source: PLoS One. 2018 Dec 20;13(12):e0208726. doi: 10.1371/journal.pone.0208726 (PMC6301682; doi:10.1371/journal.pone.0208726)
Supplement: S1 Data — (CSV) [file pone.0208726.s004.csv]

Ind	num_obs_Sweep1	num_obs_Sweep2	Num_Nestsites1	Num_Nestsites2	GroupID
1	3	1	3	1	1
2	2	1	3	1	1
3	2	1	3	1	1
4	3	1	3	1	1
5	2	0	3	1	1
6	1	1	3	1	1
7	2	1	3	1	1
8	2	1	3	1	1
9	3	1	3	1	1
10	3	1	3	1	1
11	3	0	3	1	1
12	3	0	3	1	1
13	1	0	3	1	1
14	1	0	1	3	2
15	1	0	1	3	2
16	1	0	1	3	2
17	1	0	1	3	2
179	1	3	1	3	2
18	0	2	0	2	3
19	0	2	0	2	3
20	0	2	0	2	3
21	0	1	0	2	3
22	0	1	0	2	3
23	0	1	0	2	3
24	2	1	2	1	4
25	1	1	2	1	4
26	2	1	2	1	4
27	1	1	2	1	4
28	1	1	2	1	4
29	2	0	2	1	4
30	1	0	2	1	4
31	0	1	2	1	4
32	2	0	2	0	5
33	2	0	2	0	5
34	2	0	2	0	5
35	1	0	1	0	6
36	1	0	1	0	6
37	1	0	1	0	6
38	1	0	1	0	6
39	1	2	1	2	7
40	1	1	1	2	7
41	1	2	1	2	7
42	1	2	1	2	7
43	1	0	1	2	7
44	0	2	1	2	7
45	0	2	1	2	7
46	2	1	2	1	8
47	0	1	2	1	8
48	2	0	2	0	9
49	2	0	2	0	9
50	2	0	2	0	9
51	2	0	2	0	9
52	2	0	2	0	9
53	2	0	2	0	9
54	2	0	2	0	9
55	2	0	2	0	9
56	2	0	2	0	9
57	2	0	2	0	9
58	2	0	2	0	9
59	2	0	2	0	9
60	1	0	2	0	9
61	1	0	2	0	9
62	1	0	2	0	9
63	1	0	2	0	9
64	1	0	2	0	9
65	3	5	3	5	10
66	3	5	3	5	10
67	3	4	3	5	10
68	1	4	3	5	10
69	0	2	0	2	11
70	0	2	0	2	11
71	0	2	0	2	11
72	1	1	1	1	12
73	1	1	1	1	12
74	1	1	1	1	12
75	1	1	1	1	12
76	1	0	1	1	12
77	1	1	1	1	12
78	1	1	1	1	12
79	1	0	1	1	12
80	0	1	1	1	12
81	0	1	1	1	12
82	0	1	1	1	12
83	0	1	1	1	12
84	1	1	1	1	13
85	1	1	1	1	13
86	1	1	1	1	13
87	1	0	1	1	13
88	0	1	1	1	13
89	0	1	0	1	14
90	0	1	0	1	14
91	0	1	0	1	14
92	0	1	0	1	14
93	0	1	0	1	14
94	0	1	0	1	14
95	0	1	0	1	14
96	0	1	0	1	14
97	0	1	0	1	14
98	0	1	0	1	14
99	0	1	0	1	14
100	0	1	0	1	14
101	0	1	0	1	14
102	1	2	1	2	15
103	1	2	1	2	15
104	1	1	1	2	15
105	1	1	1	2	15
106	1	0	1	2	15
107	1	0	1	2	15
108	1	2	1	2	16
109	1	2	1	2	16
110	1	1	1	2	16
111	0	1	1	2	16
112	1	2	1	2	16
113	1	1	1	2	16
114	1	0	1	2	16
115	1	0	1	2	16
116	1	0	1	2	16
117	0	2	1	2	16
118	0	2	1	2	16
119	0	1	1	2	16
120	1	1	1	1	17
121	1	1	1	1	17
122	1	1	1	1	17
123	1	0	1	1	17
124	0	1	1	1	17
125	0	1	1	1	17
126	0	1	1	1	17
127	0	1	0	1	18
128	0	1	0	1	18
129	0	1	0	1	18
130	1	1	1	1	19
131	1	1	1	1	19
132	1	1	1	1	19
133	1	1	1	1	19
134	1	0	1	1	19
135	1	0	1	1	19
136	1	0	1	1	19
137	1	0	1	1	19
138	0	1	1	1	19
139	1	2	1	2	20
140	0	1	1	2	20
141	1	2	1	2	20
142	1	2	1	2	20
143	1	2	1	2	20
144	0	1	1	2	20
145	1	2	1	2	20
146	1	2	1	2	20
147	1	0	1	2	20
148	1	1	1	1	21
149	0	1	1	1	21
150	0	1	1	1	21
151	0	1	1	1	21
152	0	1	1	1	21
153	0	1	1	1	21
154	1	0	1	0	22
155	1	0	1	0	22
156	1	0	1	0	22
157	1	0	1	0	22
158	1	0	1	0	23
159	1	0	1	0	23
160	0	1	0	1	24
161	0	1	0	1	24
162	0	1	0	1	24
163	0	1	0	1	24
164	0	1	0	1	24
165	0	1	0	1	24
166	0	1	0	1	24
167	0	2	0	2	25
168	0	2	0	2	25
169	0	2	0	2	25
170	0	1	0	2	25
171	0	1	0	2	25
172	0	1	0	2	25
173	0	1	0	2	25
174	0	1	0	2	25
175	0	1	0	1	26
176	0	1	0	1	26
177	0	1	0	1	26
178	0	1	0	1	26
